# Supplementary material for: A Genomic Profile of Local Immunity in the Melanoma Microenvironment Following Treatment with α Particle-Emitting Ultrasmall Silica Nanoparticles
Source: Cancer Biother Radiopharm. 2020 Aug 13;35(6):459–73. doi: 10.1089/cbr.2019.3150 (PMC7462037; doi:10.1089/cbr.2019.3150)
Supplement: Supplemental data [file Supp_Table1.xls]

## Sheet: cytokines_all_samples_counts (0
Genes	Mean_ControlA	Mean_TreatedB	Mean_TreatedC	s_Cdot_012918_M1_B__ControlA	s_Cdot_012918_M2_B__ControlA	s_Cdot_012918_M3_B__ControlA	s_Cdot_012918_F1_B__ControlA	s_Cdot_012918_F2_B__ControlA	s_Cdot_012918_F3_B__ControlA	s_Cdot_012918_M1_D__TreatedB	s_Cdot_012918_F5_D__TreatedB	s_Cdot_012918_M2_D__TreatedB	s_Cdot_012918_M4_D__TreatedB	s_Cdot_012918_M5_D__TreatedB	s_Cdot_012918_F1_D__TreatedB	s_Cdot_012918_F2_D__TreatedB	s_Cdot_012918_F3_D__TreatedB	s_Cdot_012918_F4_D__TreatedB	s_Cdot_4_12_18_M2_CTL__TreatedC	s_Cdot_4_12_18_F3_CTL__TreatedC	s_Cdot_4_12_18_F2_CTL__TreatedC	s_Cdot_4_12_18_F1_CTL__TreatedC	s_Cdot_4_12_18_M1_CTL__TreatedC	s_Cdot_4_12_18_M3_CTL__TreatedC
Ccl1	43.0197	99.5735	95.3006	27.8876	38.2174	51.3718	20.355	24.388	95.8984	62.1493	121.936	129.066	65.2736	90.0199	105.764	65.6076	119.871	136.474	123.53	110.491	66.8441	125.277	65.7332	79.9286
Ccl17	63.4804	161.332	161.283	58.6601	54.9957	59.363	41.9822	69.9829	95.8984	273.13	70.0677	363.552	114.67	155.309	72.0419	112.244	133.305	157.666	79.2101	266.771	138.298	146.464	191.941	145.013
Ccl4	2537.44	6237.7	5168.73	3262.85	2626.74	2445.3	2504.94	1859.85	2524.97	5703.02	6159.59	6768.57	6507.96	7712.03	4987.75	5279.44	5909.86	7111.07	5692.76	4793.91	6078.2	5832.75	3019.78	5595
Ccl5	1150.95	5540.55	4889.1	1180.89	1497.93	1041.14	619.555	529.113	2037.05	2813.08	7915.84	3794.14	4265.72	7109.59	5099.65	4658.93	7609.77	6598.24	8285	3550.64	6181.93	4792.77	2004.86	4519.39
Ccl8	3241.94	11011.4	7633.05	2367.56	2586.66	2682.75	3592.66	2575.58	5646.41	11161.5	4779.17	12663.2	10173.9	25921.8	6969.67	7589.14	13706.7	6137.1	7342.97	6195.45	5989.46	9912.54	6574.64	9783.26
Gzma	242.552	1636.29	1350.68	169.249	188.29	142.7	176.834	83.7674	694.473	729.437	2060.17	1001.99	1374.28	2092.22	1108.98	985.695	3097.02	2276.83	1814.29	2840.91	855.144	981.03	298.429	1314.25
Gzmb	1036.22	11134.4	9485.36	268.298	445.559	343.62	611.922	447.466	4100.45	2403.38	21522.6	4271	7467.66	10117.8	10090.5	11158.8	15259.8	17918	12252.1	10350.3	9864.11	10320.6	4902.39	9222.61
Gzmc	190.976	1879.19	1867.69	72.1231	39.1495	61.6462	73.7869	38.1725	860.978	228.154	3592.56	737.942	959.699	1160.37	2655.59	1834.64	2216.59	3527.14	2508.32	1191.51	1009.58	1514.38	3426.02	1556.32
Gzmd	21.6525	221.599	315.268	11.5397	11.1856	9.1328	6.3609	2.1207	89.5755	4.0888	334.869	77.8336	67.9199	124.643	512.724	408.664	193.241	270.406	342.301	57.734	145.213	250.554	857.162	238.644
Gzme	12.0104	170.57	251.362	3.8466	0	3.4248	8.9053	5.3017	50.5838	6.542	316.67	55.1732	79.3868	91.9983	357.144	284.563	119.871	223.784	316.841	46.7844	182.093	210.023	546.901	205.531
Gzmf	23.8074	424.279	673.55	3.8466	3.7285	3.4248	6.3609	12.7242	112.76	8.1775	602.401	115.273	183.472	210.706	800.891	926.411	352.38	618.797	732.694	140.353	436.792	519.531	1660.42	551.507
Gzmg	12.3089	76.1261	166.377	10.578	7.457	4.5664	3.8166	2.1207	45.3146	3.271	111.016	40.3947	14.1132	37.5907	164.777	116.987	129.172	67.8133	138.618	23.8899	57.6242	72.7712	666.535	38.8225
Gzmk	135.268	338.849	596.414	78.8546	108.127	97.0357	87.7809	59.3794	380.432	76.8689	506.854	89.6565	254.038	269.07	342.582	320.134	680.993	509.448	599.734	1067.08	712.235	560.062	190.626	448.742
Gzmm	15.0169	36.1493	34.2383	14.4246	23.3033	7.9912	12.7219	7.4224	24.2381	11.4486	62.788	8.8671	23.8161	28.6876	41.3858	45.8463	60.9691	41.5357	49.0348	33.844	29.9646	36.8462	15.776	39.9643
Ifi205	631.924	2615.9	1840.44	571.215	425.052	303.664	889.259	429.44	1172.91	2382.12	555.992	3679.86	4044.32	4216.09	1428.58	2400.61	2313.72	2521.81	1250.39	2867.78	1623.85	2274.33	1028.07	1998.21
Ifi27l2a	3924.45	10660.8	9478.61	4563.95	4622.44	4223.9	2712.3	2041.17	5382.96	13103.7	7954.05	13002.2	11461.7	12914.4	9287.27	8556.66	9580.41	10087.2	8859.28	9710.25	8898.33	9824.11	9072.5	10507.2
Ifi35	1687.93	4681.06	4707.54	1575.17	1753.34	1748.92	1370.15	1209.86	2470.18	3910.5	6537.23	3885.77	4234.85	4777.98	4803.81	4079.53	4754.55	5145.34	6094.47	5116.42	5127.4	4458.39	3007.95	4440.6
Ifi44	621.329	1707.72	1282.97	342.344	506.147	416.683	905.797	594.855	962.146	1846.49	1186.6	1691.65	1925.57	1628.27	1617.88	1828.32	1814.61	1830.11	1210.78	2016.71	1302.31	1486.74	307.632	1373.63
Ifi47	2669.73	9535.96	10716.2	1654.98	1938.83	2042.32	3036.71	1602.18	5743.37	6486.43	10269.9	7626.71	9845.73	11975.6	7943	9011.96	12349.9	10314.4	13783.5	13686.9	12426.1	10670.6	3608.76	10121.2
Ifit1bl1	291.977	1382.21	965.736	213.484	244.218	170.098	292.603	169.655	661.804	1231.54	775.295	1414.8	1373.39	1635.2	1134.28	1593.55	1333.05	1948.79	876.026	1495.11	966.934	1319.09	373.365	763.889
Ifit2	4280.49	12294	10457.4	3090.72	3432.11	3194.19	5900.4	3663.5	6402.01	12247.5	6575.45	14530.3	13352	15269.7	10888.3	12540.5	12233.1	13009.1	9386.4	14430.5	10717	13781.4	5235	9194.07
Ifit3	2259.29	7609.85	5780.91	1718.45	1921.12	1811.71	2900.59	1893.78	3310.08	7699.16	4859.24	7985.34	8363.84	9117.73	7758.3	7563.06	6995.94	8146.07	5771.02	7936.43	5636.8	5873.28	3750.74	5717.18
Ifit3b	506.41	1561.99	1095.8	396.196	406.409	372.16	661.537	471.854	730.303	1749.18	1102.88	1573.42	1585.09	1716.31	1728.24	1494.75	1384.72	1723.31	1102.34	1469.23	1121.37	1110.91	746.73	1024.23
Ifitm10	31.5527	200.547	154.445	33.6574	46.6065	29.6815	13.9941	6.3621	59.0144	56.4251	426.776	107.391	120.844	204.77	180.105	166.786	227.342	314.484	254.604	156.28	227.039	126.198	55.2159	107.333
Ifitm3	13607.7	30597.1	29491.3	12931.2	14414.5	15103.3	11350.5	10511.2	17335.5	30348.5	33327.7	30737.4	30492.5	40304.2	28486.4	24770.4	28322.7	28584.2	34622.4	30431.8	27772.6	23934.4	29924.4	30262.1
Ifnb1	13.8539	18.1578	39.611	10.578	12.1177	10.2744	15.2662	18.0259	16.8613	17.1729	18.1994	27.5866	31.7547	20.7738	4.5984	11.0663	14.4672	17.801	3.7719	3.9817	2.305	17.5019	199.829	10.2765
Ifng	126.48	963.619	1081.35	84.6244	75.5026	45.6638	69.9703	75.2846	407.832	296.845	1455.95	452.223	635.977	712.245	862.203	1062.37	1574.86	1619.89	1385.23	1159.66	1489.01	1548.46	210.346	695.379
Ifnlr1	97.346	54.9172	31.161	101.934	98.8059	98.1773	91.5975	115.578	77.9833	40.8877	85.5373	35.4685	71.4482	28.6876	59.013	76.674	37.2015	59.3366	22.6315	42.8028	23.0497	11.0539	65.7332	21.6949
Ift74	310.808	145.765	90.9387	344.267	206.001	171.239	459.26	537.596	146.482	228.971	27.2991	211.826	240.807	173.115	97.3332	184.966	80.6032	66.9656	65.0655	111.486	64.5391	122.514	64.4186	117.609
Ift81	342.69	147.998	122.65	369.27	196.68	205.487	503.786	519.57	261.349	239.602	51.8683	193.106	189.646	141.46	157.879	156.51	118.838	83.0713	141.447	135.376	124.468	81.0616	95.9705	157.573
Il10ra	4155.82	13381	10753.8	4365.85	4461.18	3802.66	3571.03	2071.92	6662.31	8900.44	14100	12048.5	12646.3	15362.7	11958.2	13026.7	16245.7	16140.4	10007.8	15503.6	12138	12524	4865.57	9484.09
Il12rb1	291.404	2591.69	2509.04	118.282	275.911	190.647	113.225	121.94	928.423	1081.07	5281.47	1526.13	2218.42	2847.99	2132.13	1888.39	3352.26	2997.35	3950.13	2222.76	3128.99	2513.83	939.986	2298.52
Il12rb2	195.853	834.483	656.652	188.482	159.394	132.425	145.029	120.879	428.908	472.662	940.91	613.802	937.647	913.058	593.196	792.825	1122.24	1124.01	805.303	784.385	694.948	805.089	222.178	628.01
Il15ra	195.02	598.596	541.981	139.438	215.322	142.7	230.266	136.785	305.61	358.176	557.812	481.78	592.755	592.548	554.876	624.458	811.198	813.76	373.419	816.239	585.462	617.174	545.586	314.005
Il16	1154.39	2355.72	2892.87	998.183	1358.12	1197.53	810.383	559.863	2002.28	1338.66	2803.62	1824.66	1933.51	3081.45	2554.42	2340.53	2856.24	2468.41	3356.06	2888.69	2899.65	3783.18	1567.08	2862.59
Il18bp	561.587	3800.46	2820.2	327.92	483.776	424.674	492.337	343.552	1297.26	2252.1	3648.07	2711.37	3716.19	6382.51	2867.11	3310.42	5017.03	4299.36	3549.37	2933.48	3111.71	2592.13	1957.54	2776.95
Il18r1	242.155	775.106	897.54	159.632	183.63	99.3188	176.834	161.173	672.343	436.681	459.535	692.621	953.524	826.006	554.876	963.562	1158.41	930.738	905.259	1316.93	703.015	1668.21	160.389	631.436
Il18rap	539.757	2088.63	2341.58	425.045	451.151	339.054	337.13	348.854	1337.31	922.427	2727.18	1373.42	1960.86	1881.51	1781.89	2225.13	2821.11	3104.16	2296.15	3375.45	2626.51	3574.08	901.86	1275.43
Il1bos	27.259	19.3101	10.2354	46.1588	21.439	29.6815	29.2603	21.2069	15.8074	13.9018	13.6496	30.5423	20.2877	12.86	15.3281	12.6472	20.6675	33.9067	5.6579	19.9083	8.0674	10.1327	3.944	13.702
Il1f9	115.461	18.0827	35.4502	96.1641	88.5524	181.514	96.6862	189.802	40.0455	37.6167	10.9197	25.6161	2.6462	6.9246	26.0577	14.2282	26.8677	11.8673	16.9736	31.8532	8.0674	6.4481	102.544	46.8153
Il21	4.0003	10.775	25.6145	4.8082	0	0	1.2722	1.0603	16.8613	2.4533	8.1897	0.9852	0	8.9031	7.664	3.9523	25.8344	38.9927	13.2017	39.8165	24.2022	34.0827	18.4053	23.9786
Il21r	2073.69	6882.56	5671.59	1973.29	2272.53	2156.47	1574.97	995.666	3469.2	4334.1	9791.28	5451.31	5105.46	5890.86	6465.38	6522.82	8774.38	9607.45	6984.64	6868.35	6474.66	6024.35	1987.77	5689.77
Il23a	45.6939	35.9316	10.398	85.5861	29.8282	59.363	49.6153	39.2328	10.5383	55.6073	22.7493	79.8041	44.1038	24.7307	21.4593	22.9231	29.9678	22.0393	4.7149	12.9404	8.0674	5.5269	19.72	11.4184
Il27	30.6762	221.172	140.522	26.926	42.878	28.5399	13.9941	9.5431	62.1759	90.7708	185.634	146.8	266.387	286.876	192.367	210.261	364.781	246.671	130.131	145.33	208.6	186.073	56.5306	116.467
Il27ra	264.879	1121.53	1176.48	186.558	249.811	156.399	151.39	162.233	682.881	521.727	2040.15	632.521	781.519	866.565	1149.61	1149.32	1447.76	1504.61	1649.27	1309.96	1290.78	1518.06	316.834	973.987
Il2ra	397.973	970.904	881.186	214.446	254.472	162.107	502.514	382.785	871.516	669.741	672.468	1037.45	860.024	797.319	892.093	1007.83	1441.56	1359.66	779.843	1239.29	705.321	1315.41	358.904	888.349
Il2rb	2588.89	21604.5	18374.2	1288.6	1799.94	1339.09	1010.12	1183.35	8912.23	7183.97	46536.8	9337.08	16330.8	15191.6	17229.5	21395.2	28110.9	33125.1	26378.9	22526.2	20611	21509	4663.12	14557.3
Il2rg	2243.08	7382.97	7086.06	1905.97	2260.42	2029.76	1933.72	1270.3	4058.3	4566.34	8955.02	5883.83	7045.14	9194.89	6067.61	6795.53	9023.42	8914.91	8718.77	8946.77	7567.21	8057.34	2946.16	6280.1
Il3ra	467.798	1507.3	1151.79	522.171	801.633	498.877	137.396	250.242	596.467	1220.91	3016.55	1019.72	1086.72	1609.48	1666.16	1063.16	1358.89	1524.1	1838.81	483.771	1497.08	757.189	1033.33	1300.55
Il7	6.7468	21.0927	16.3815	6.7315	4.6607	10.2744	5.0887	4.2414	9.4845	17.9906	12.7396	16.749	24.6981	25.72	8.4304	29.2468	33.068	21.1917	18.8596	21.8991	27.6596	13.8173	9.2027	6.851
Ildr1	39.7635	272.952	279.473	38.4656	33.5567	19.4071	15.2662	25.4483	106.437	156.191	407.667	162.564	274.326	245.329	241.417	298.791	267.644	402.642	331.928	319.527	329.611	365.698	165.648	164.424
Ildr2	63.3712	20.8457	14.2037	58.6601	68.9777	90.1861	34.3491	88.0088	40.0455	22.0794	23.6592	20.6899	10.5849	24.7307	18.3937	19.7613	15.5006	32.2113	16.9736	14.9312	26.5071	2.7635	9.2027	14.8439
Tnfsf10	387.455	1399.7	1334.27	238.487	270.318	176.947	371.479	301.139	966.361	843.105	1185.69	1143.86	1393.68	1364.15	1148.07	1535.06	2101.88	1881.82	1542.71	1870.38	1260.82	2005.35	265.562	1060.77
Tnfsf11	34.2073	98.1712	90.7541	21.1561	23.3033	17.1239	31.8047	24.388	87.4678	34.3457	70.9777	81.7746	58.217	70.2353	71.2755	108.292	218.042	170.381	82.0391	166.234	54.1668	103.169	57.8453	81.0704
Tnfsf13b	16.4022	75.3379	77.1928	12.5013	14.9141	20.5487	5.0887	7.4224	37.9378	51.5185	80.0774	74.8779	55.5708	63.3107	98.866	88.5308	75.4363	89.8526	71.6663	64.7018	66.8441	82.9039	95.9705	81.0704
Tnfsf14	145.916	383.404	367.56	149.054	146.345	156.399	94.1419	124.061	205.497	372.078	319.4	457.149	314.019	464.938	301.963	368.351	443.317	409.423	418.682	298.624	378.015	376.752	340.498	392.792
Tnfsf15	14.9022	37.6798	29.8301	16.3479	7.457	9.1328	21.6272	11.6638	23.1842	26.1682	15.4695	60.0994	51.1604	54.4076	13.0289	31.6181	55.8022	31.3637	23.5744	44.7936	17.2873	50.6635	11.832	30.8296
Tnfsf4	72.3779	320.566	221.232	79.8162	49.4029	51.3718	63.6094	61.5001	128.567	228.154	354.889	309.364	344.892	237.415	249.847	286.935	389.582	484.018	165.021	285.683	92.1988	273.583	90.7119	420.196
Tnfsf8	93.166	373.742	305.352	86.5477	93.2131	70.7789	63.6094	58.3191	186.528	269.041	323.95	400.006	254.92	318.532	295.065	361.237	561.122	579.804	286.665	475.807	288.121	451.366	88.0825	242.069
Ccl11	34.2282	97.7362	46.6413	13.463	34.4888	19.4071	27.9881	68.9226	41.0993	26.9859	81.8974	23.6457	52.9246	218.62	61.3122	98.0162	165.34	150.885	52.8068	59.7248	40.337	26.7135	59.1599	41.1061
Ccl22	1359.82	2803.79	2399.5	2059.84	864.085	1212.38	932.513	1250.15	1839.98	3957.93	2765.4	4061.14	2281.93	3031	2046.3	2108.93	2418.09	2563.34	2126.41	3850.26	2185.11	2570.02	1067.51	2597.68
Ifi204	3649.89	7926.32	6411.39	3083.02	3330.5	3179.34	5067.12	2840.67	4398.68	9093.43	2207.59	10855.3	9831.62	11639.3	5456.79	7450.02	7570.5	7232.29	5031.73	8387.35	6043.63	9898.73	2046.93	7059.98
Ifi30	7050.02	15957.5	13714.7	7013.25	9096.67	7133.83	5004.78	4091.88	9959.74	16005.9	12600.4	18111.6	15653.3	22849.2	14196.9	12640.1	16022.5	15537.7	12884.9	13409.2	12510.2	15968.2	12915.3	14600.7
Ifih1	1992.05	3996.17	2692.66	1756.92	1519.37	1358.5	2885.32	2026.32	2405.89	4791.22	1209.35	5208.94	5007.55	5046.06	3241.89	4285.84	3650.91	3523.75	2195.25	3907	2593.09	3743.57	958.391	2758.68
Ifit1	874.296	2055.64	1272.67	628.913	562.075	478.329	1324.35	1213.04	1039.08	2995.43	400.387	3061.13	2817.35	2649.16	1363.43	2210.9	1516.99	1485.96	1022.19	1728.04	765.25	1507.01	954.447	1659.09
Ifitm5	9.8242	20.135	15.0757	14.4246	11.1856	4.5664	7.6331	9.5431	11.5921	15.5373	20.9293	19.7047	26.4623	17.8061	22.2257	15.0186	29.9678	13.5627	3.7719	21.8991	25.3547	15.6596	15.776	7.9929
Ifitm6	239.91	549.922	446.099	225.024	296.418	315.08	230.266	109.216	263.457	553.62	273.901	772.425	633.331	908.112	426.12	482.967	397.849	500.971	386.621	650.005	478.281	461.498	253.73	446.458
Il12b	150.171	395.954	264.022	231.756	128.634	85.6197	147.574	126.181	181.259	355.723	149.235	482.766	450.741	599.473	288.934	439.492	351.347	445.873	248.946	397.17	277.749	330.695	31.552	298.019
Il33	45.2585	117.158	70.6003	55.7752	22.3711	36.5311	52.1597	62.5605	42.1531	36.799	61.878	65.0256	81.151	299.736	65.9107	91.6926	191.174	161.057	69.7804	69.6789	99.1137	91.1943	27.608	66.2265
Il4ra	8778.73	18568	15006.6	8849.02	9621.45	10642	5541.65	4956.06	13062.2	16293.8	21278.8	18407.2	15356.9	23263.7	16905.3	14349.9	20577.6	20678.8	17077.3	13050.9	15661.1	14616	12221.1	17413
Il6	192.427	452.324	235.578	302.917	111.856	135.85	325.68	179.199	99.0599	332.826	246.602	692.621	581.288	632.117	160.945	397.598	393.716	633.207	60.3506	343.417	199.38	223.841	318.149	268.332

## Sheet: fold increase
Genes	Group A	Group B	Group C		B/A	C/A	B/C
Ccl1	43.0197	99.5735	95.3006		2.3146	2.21528	1.04484
Ccl17	63.4804	161.332	161.283		2.54144	2.54067	1.0003
Ccl4	2537.44	6237.7	5168.73		2.45826	2.03699	1.20681
Ccl5	1150.95	5540.55	4889.1		4.8139	4.24789	1.13325
Ccl8	3241.94	11011.4	7633.05		3.39653	2.35447	1.44259
Gzma	242.552	1636.29	1350.68		6.74614	5.5686	1.21146
Gzmb	1036.22	11134.4	9485.36		10.7452	9.15382	1.17385
Gzmc	190.976	1879.19	1867.69		9.83991	9.7797	1.00616
Gzmd	21.6525	221.599	315.268		10.2343	14.5603	0.70289
Gzme	12.0104	170.57	251.362		14.2019	20.9287	0.678584
Gzmf	23.8074	424.279	673.55		17.8213	28.2916	0.629914
Gzmg	12.3089	76.1261	166.377		6.18464	13.5168	0.457552
Gzmk	135.268	338.849	596.414		2.50502	4.40912	0.568145
Gzmm	15.0169	36.1493	34.2383		2.40724	2.27998	1.05581
Ifi205	631.924	2615.9	1840.44		4.13958	2.91244	1.42134
Ifi27l2a	3924.45	10660.8	9478.61		2.71652	2.41527	1.12473
Ifi35	1687.93	4681.06	4707.54		2.77325	2.78893	0.994376
Ifi44	621.329	1707.72	1282.97		2.7485	2.06488	1.33107
Ifi47	2669.73	9535.96	10716.2		3.57188	4.01396	0.889864
Ifit1bl1	291.977	1382.21	965.736		4.73396	3.30757	1.43125
Ifit2	4280.49	12294	10457.4		2.8721	2.44304	1.17563
Ifit3	2259.29	7609.85	5780.91		3.36825	2.55873	1.31638
Ifit3b	506.41	1561.99	1095.8		3.08443	2.16386	1.42543
Ifitm10	31.5527	200.547	154.445		6.35594	4.89483	1.2985
Ifitm3	13607.7	30597.1	29491.3		2.24852	2.16725	1.0375
Ifnb1	13.8539	18.1578	39.611		1.31066	2.85919	0.458403
Ifng	126.48	963.619	1081.35		7.61877	8.54958	0.891128
Ifnlr1	97.346	54.9172	31.161		0.564144	0.320106	1.76237
Ift74	310.808	145.765	90.9387		0.468988	0.292588	1.60289
Ift81	342.69	147.998	122.65		0.43187	0.357902	1.20667
Il10ra	4155.82	13381	10753.8		3.21982	2.58766	1.2443
Il12rb1	291.404	2591.69	2509.04		8.89379	8.61015	1.03294
Il12rb2	195.853	834.483	656.652		4.26076	3.35278	1.27081
Il15ra	195.02	598.596	541.981		3.06941	2.7791	1.10446
Il16	1154.39	2355.72	2892.87		2.04066	2.50597	0.814319
Il18bp	561.587	3800.46	2820.2		6.76736	5.02183	1.34759
Il18r1	242.155	775.106	897.54		3.20087	3.70647	0.863589
Il18rap	539.757	2088.63	2341.58		3.86957	4.33821	0.891975
Il1bos	27.259	19.3101	10.2354		0.708394	0.375487	1.8866
Il1f9	115.461	18.0827	35.4502		0.156613	0.307033	0.510087
Il21	4.0003	10.775	25.6145		2.69355	6.40314	0.42066
Il21r	2073.69	6882.56	5671.59		3.31899	2.73502	1.21351
Il23a	45.6939	35.9316	10.398		0.786354	0.227558	3.45563
Il27	30.6762	221.172	140.522		7.20989	4.58082	1.57393
Il27ra	264.879	1121.53	1176.48		4.23413	4.44159	0.953291
Il2ra	397.973	970.904	881.186		2.43962	2.21418	1.10182
Il2rb	2588.89	21604.5	18374.2		8.34511	7.09735	1.17581
Il2rg	2243.08	7382.97	7086.06		3.29144	3.15908	1.0419
Il3ra	467.798	1507.3	1151.79		3.22212	2.46215	1.30866
Il7	6.7468	21.0927	16.3815		3.12633	2.42804	1.28759
Ildr1	39.7635	272.952	279.473		6.86439	7.02838	0.976668
Ildr2	63.3712	20.8457	14.2037		0.328946	0.224135	1.46762
Tnfsf10	387.455	1399.7	1334.27		3.61255	3.44367	1.04904
Tnfsf11	34.2073	98.1712	90.7541		2.86989	2.65306	1.08173
Tnfsf13b	16.4022	75.3379	77.1928		4.59316	4.70625	0.975971
Tnfsf14	145.916	383.404	367.56		2.62757	2.51899	1.04311
Tnfsf15	14.9022	37.6798	29.8301		2.52847	2.00172	1.26315
Tnfsf4	72.3779	320.566	221.232		4.42906	3.05663	1.449
Tnfsf8	93.166	373.742	305.352		4.01157	3.2775	1.22397
Ccl11	34.2282	97.7362	46.6413		2.85543	1.36266	2.09549
Ccl22	1359.82	2803.79	2399.5		2.06187	1.76457	1.16849
Ifi204	3649.89	7926.32	6411.39		2.17166	1.7566	1.23629
Ifi30	7050.02	15957.5	13714.7		2.26347	1.94535	1.16353
Ifih1	1992.05	3996.17	2692.66		2.00605	1.3517	1.48409
Ifit1	874.296	2055.64	1272.67		2.35119	1.45565	1.61522
Ifitm5	9.8242	20.135	15.0757		2.04953	1.53455	1.33559
Ifitm6	239.91	549.922	446.099		2.2922	1.85944	1.23274
Il12b	150.171	395.954	264.022		2.63669	1.75815	1.4997
Il33	45.2585	117.158	70.6003		2.58865	1.55993	1.65946
Il4ra	8778.73	18568	15006.6		2.11511	1.70942	1.23732
Il6	192.427	452.324	235.578		2.35063	1.22425	1.92006

## Sheet: Sheet1
Supplementary Table S1. The mean values of the differentially expressed cytokines in Groups A (‘hot’ [225Ac]αMSH-PEG-Cy5-C’ dot), B (‘cold’ αMSH-PEG-Cy5-C’ dot), and vehicle-treated C, as well as the ratio of the means for Group B versus Group A; Group C versus Group A; and Group B versus Group C.
Genes	Group A	Group B	Group C	B/A1	C/A2	B/C3
Ccl1	43.0197	99.5735	95.3006	2.3146	2.21528	1.04484
Ccl11	34.2282	97.7362	46.6413	2.85543	1.36266	2.09549
Ccl17	63.4804	161.332	161.283	2.54144	2.54067	1.0003
Ccl22	1359.82	2803.79	2399.5	2.06187	1.76457	1.16849
Ccl4	2537.44	6237.7	5168.73	2.45826	2.03699	1.20681
Ccl5	1150.95	5540.55	4889.1	4.8139	4.24789	1.13325
Ccl8	3241.94	11011.4	7633.05	3.39653	2.35447	1.44259
Gzma	242.552	1636.29	1350.68	6.74614	5.5686	1.21146
Gzmb	1036.22	11134.4	9485.36	10.7452	9.15382	1.17385
Gzmc	190.976	1879.19	1867.69	9.83991	9.7797	1.00616
Gzmd	21.6525	221.599	315.268	10.2343	14.5603	0.70289
Gzme	12.0104	170.57	251.362	14.2019	20.9287	0.678584
Gzmf	23.8074	424.279	673.55	17.8213	28.2916	0.629914
Gzmg	12.3089	76.1261	166.377	6.18464	13.5168	0.457552
Gzmk	135.268	338.849	596.414	2.50502	4.40912	0.568145
Gzmm	15.0169	36.1493	34.2383	2.40724	2.27998	1.05581
Ifi204	3649.89	7926.32	6411.39	2.17166	1.7566	1.23629
Ifi205	631.924	2615.9	1840.44	4.13958	2.91244	1.42134
Ifi27l2a	3924.45	10660.8	9478.61	2.71652	2.41527	1.12473
Ifi30	7050.02	15957.5	13714.7	2.26347	1.94535	1.16353
Ifi35	1687.93	4681.06	4707.54	2.77325	2.78893	0.994376
Ifi44	621.329	1707.72	1282.97	2.7485	2.06488	1.33107
Ifi47	2669.73	9535.96	10716.2	3.57188	4.01396	0.889864
Ifih1	1992.05	3996.17	2692.66	2.00605	1.3517	1.48409
Ifit1	874.296	2055.64	1272.67	2.35119	1.45565	1.61522
Ifit1bl1	291.977	1382.21	965.736	4.73396	3.30757	1.43125
Ifit2	4280.49	12294	10457.4	2.8721	2.44304	1.17563
Ifit3	2259.29	7609.85	5780.91	3.36825	2.55873	1.31638
Ifit3b	506.41	1561.99	1095.8	3.08443	2.16386	1.42543
Ifitm10	31.5527	200.547	154.445	6.35594	4.89483	1.2985
Ifitm3	13607.7	30597.1	29491.3	2.24852	2.16725	1.0375
Ifitm5	9.8242	20.135	15.0757	2.04953	1.53455	1.33559
Ifitm6	239.91	549.922	446.099	2.2922	1.85944	1.23274
Ifnb1	13.8539	18.1578	39.611	1.31066	2.85919	0.458403
Ifng	126.48	963.619	1081.35	7.61877	8.54958	0.891128
Ifnlr1	97.346	54.9172	31.161	0.564144	0.320106	1.76237
Ift74	310.808	145.765	90.9387	0.468988	0.292588	1.60289
Ift81	342.69	147.998	122.65	0.43187	0.357902	1.20667
Il10ra	4155.82	13381	10753.8	3.21982	2.58766	1.2443
Il12b	150.171	395.954	264.022	2.63669	1.75815	1.4997
Il12rb1	291.404	2591.69	2509.04	8.89379	8.61015	1.03294
Il12rb2	195.853	834.483	656.652	4.26076	3.35278	1.27081
Il15ra	195.02	598.596	541.981	3.06941	2.7791	1.10446
Il16	1154.39	2355.72	2892.87	2.04066	2.50597	0.814319
Il18bp	561.587	3800.46	2820.2	6.76736	5.02183	1.34759
Il18r1	242.155	775.106	897.54	3.20087	3.70647	0.863589
Il18rap	539.757	2088.63	2341.58	3.86957	4.33821	0.891975
Il1bos	27.259	19.3101	10.2354	0.708394	0.375487	1.8866
Il1f9	115.461	18.0827	35.4502	0.156613	0.307033	0.510087
Il21	4.0003	10.775	25.6145	2.69355	6.40314	0.42066
Il21r	2073.69	6882.56	5671.59	3.31899	2.73502	1.21351
Il23a	45.6939	35.9316	10.398	0.786354	0.227558	3.45563
Il27	30.6762	221.172	140.522	7.20989	4.58082	1.57393
Il27ra	264.879	1121.53	1176.48	4.23413	4.44159	0.953291
Il2ra	397.973	970.904	881.186	2.43962	2.21418	1.10182
Il2rb	2588.89	21604.5	18374.2	8.34511	7.09735	1.17581
Il2rg	2243.08	7382.97	7086.06	3.29144	3.15908	1.0419
Il33	45.2585	117.158	70.6003	2.58865	1.55993	1.65946
Il3ra	467.798	1507.3	1151.79	3.22212	2.46215	1.30866
Il4ra	8778.73	18568	15006.6	2.11511	1.70942	1.23732
Il6	192.427	452.324	235.578	2.35063	1.22425	1.92006
Il7	6.7468	21.0927	16.3815	3.12633	2.42804	1.28759
Ildr1	39.7635	272.952	279.473	6.86439	7.02838	0.976668
Ildr2	63.3712	20.8457	14.2037	0.328946	0.224135	1.46762
Tnfsf10	387.455	1399.7	1334.27	3.61255	3.44367	1.04904
Tnfsf11	34.2073	98.1712	90.7541	2.86989	2.65306	1.08173
Tnfsf13b	16.4022	75.3379	77.1928	4.59316	4.70625	0.975971
Tnfsf14	145.916	383.404	367.56	2.62757	2.51899	1.04311
Tnfsf15	14.9022	37.6798	29.8301	2.52847	2.00172	1.26315
Tnfsf4	72.3779	320.566	221.232	4.42906	3.05663	1.449
Tnfsf8	93.166	373.742	305.352	4.01157	3.2775	1.22397
1 The ratio of mean counts in Group B to Group A
2 The ratio of mean counts in Group C to Group A
3 The ratio of mean counts in Group B to Group C
