# Supplementary material for: A Genomic Profile of Local Immunity in the Melanoma Microenvironment Following Treatment with α Particle-Emitting Ultrasmall Silica Nanoparticles
Source: Cancer Biother Radiopharm. 2020 Aug 13;35(6):459–73. doi: 10.1089/cbr.2019.3150 (PMC7462037; doi:10.1089/cbr.2019.3150)
Supplement: Supplemental data [file Supp_Table2.xls]

## Sheet: Pathways_TreatedB_vs_ControlA_U
Supplementary Table S2. Pathway analysis showing the top upregulated pathways in [225Ac]αMSH-PEG-Cy5-C' dot-treated Group B versus vehicle-treated control Group A. Pathways that indicate immunity, immune response, adaptive immunity, cellular response to interferons and response to virus are upregulated.
Category	Term	Count	%	P Value	Fold Enrichment	Bonferroni	Benjamini	FDR
INTERPRO	IPR007110:Immunoglobulin-like domain	67	22.2591	6.04607e-31	5.5962	2.14636e-28	2.14636e-28	8.28652e-28
INTERPRO	IPR013783:Immunoglobulin-like fold	71	23.588	1.03999e-29	4.9644	3.69196e-27	1.84598e-27	1.42537e-26
UP_KEYWORDS	Immunity	45	14.9502	1.73435e-28	8.89908	3.43402e-26	3.43402e-26	2.17025e-25
GOTERM_BP_DIRECT	GO:0002376~immune system process	42	13.9535	6.18425e-27	8.9319	6.02965e-24	6.02965e-24	9.73941e-24
UP_SEQ_FEATURE	disulfide bond	87	28.9037	2.12782e-20	2.79964	1.46181e-17	1.46181e-17	3.20083e-17
GOTERM_BP_DIRECT	GO:0006955~immune response	31	10.299	3.13318e-20	9.28296	3.05485e-17	1.52742e-17	4.93435e-17
INTERPRO	IPR013106:Immunoglobulin V-set	41	13.6213	7.62821e-19	5.68696	2.70801e-16	9.02671e-17	1.04549e-15
UP_KEYWORDS	Disulfide bond	96	31.8937	1.64853e-17	2.4369	3.26408e-15	1.63204e-15	2.06286e-14
UP_SEQ_FEATURE	topological domain:Extracellular	74	24.5847	1.63087e-15	2.64941	1.14408e-12	5.71987e-13	2.5091e-12
UP_KEYWORDS	Signal	116	38.5382	2.18984e-15	2.02485	4.39648e-13	1.46549e-13	2.77556e-12
UP_KEYWORDS	Adaptive immunity	18	5.98007	5.56357e-15	14.5654	1.09912e-12	2.7478e-13	6.95e-12
UP_KEYWORDS	Glycoprotein	103	34.2193	6.37682e-15	2.14101	1.253e-12	2.50577e-13	7.91589e-12
UP_SEQ_FEATURE	glycosylation site:N-linked (GlcNAc)	94	31.2292	3.05968e-14	2.13093	2.10512e-11	7.01705e-12	4.60965e-11
GOTERM_BP_DIRECT	GO:0002250~adaptive immune response	19	6.31229	9.30606e-14	11.1335	9.07108e-11	3.02369e-11	1.46516e-10
UP_SEQ_FEATURE	topological domain:Cytoplasmic	79	26.2458	1.87625e-12	2.2156	1.289e-09	3.22251e-10	2.82244e-09
GOTERM_CC_DIRECT	GO:0009897~external side of plasma membrane	25	8.30565	2.52329e-12	6.20252	4.81953e-10	4.81953e-10	3.13886e-09
INTERPRO	IPR003597:Immunoglobulin C1-set	16	5.31561	3.64845e-12	12.1732	1.29519e-09	3.23797e-10	5.00038e-09
UP_SEQ_FEATURE	signal peptide	82	27.2425	5.66567e-12	2.12012	3.89233e-09	7.78466e-10	8.52277e-09
SMART	SM00406:IGv	32	10.6312	5.96493e-12	4.3572	5.24911e-10	5.24911e-10	6.46093e-09
INTERPRO	IPR003599:Immunoglobulin subtype	30	9.96678	4.0482e-11	4.45038	1.43711e-08	2.87423e-09	5.54832e-08
UP_KEYWORDS	Immunoglobulin domain	28	9.30233	1.00111e-10	4.61626	1.9822e-08	3.30367e-09	1.25272e-07
SMART	SM00407:IGc1	16	5.31561	1.05531e-10	9.40354	9.28671e-09	4.64336e-09	1.14307e-07
KEGG_PATHWAY	mmu04612:Antigen processing and presentation	13	4.31894	4.46277e-10	12.1178	5.98011e-08	5.98011e-08	5.22514e-07
GOTERM_BP_DIRECT	GO:0071346~cellular response to interferon-gamma	12	3.98671	5.89838e-10	14.3736	5.75092e-07	1.43773e-07	9.2892e-07
KEGG_PATHWAY	mmu05332:Graft-versus-host disease	11	3.65449	8.49034e-10	16.1691	1.13771e-07	5.68853e-08	9.94075e-07
INTERPRO	IPR003006:Immunoglobulin/major histocompatibility complex, conserved site	13	4.31894	1.00125e-09	11.7525	3.55444e-07	5.92407e-08	1.37228e-06
GOTERM_CC_DIRECT	GO:0016020~membrane	136	45.1827	1.22339e-09	1.52845	2.33667e-07	1.16833e-07	1.52182e-06
GOTERM_BP_DIRECT	GO:0035458~cellular response to interferon-beta	10	3.32226	1.29015e-09	19.866	1.2579e-06	2.5158e-07	2.03182e-06
KEGG_PATHWAY	mmu05320:Autoimmune thyroid disease	12	3.98671	1.32546e-09	12.9187	1.77611e-07	5.92038e-08	1.55189e-06
INTERPRO	IPR007743:Interferon-inducible GTPase	8	2.65781	1.60363e-09	34.1526	5.69288e-07	8.13268e-08	2.19787e-06
KEGG_PATHWAY	mmu05330:Allograft rejection	11	3.65449	1.83105e-09	15.0141	2.4536e-07	6.13401e-08	2.14385e-06
KEGG_PATHWAY	mmu04514:Cell adhesion molecules (CAMs)	16	5.31561	1.90657e-09	7.5492	2.55481e-07	5.10962e-08	2.23228e-06
UP_SEQ_FEATURE	transmembrane region	94	31.2292	2.2465e-09	1.76078	1.54335e-06	2.57225e-07	3.37936e-06
GOTERM_BP_DIRECT	GO:0045954~positive regulation of natural killer cell mediated cytotoxicity	8	2.65781	3.72464e-09	31.0287	3.63152e-06	6.05254e-07	5.86583e-06
KEGG_PATHWAY	mmu04940:Type I diabetes mellitus	11	3.65449	5.18578e-09	13.5612	6.94895e-07	1.15816e-07	6.07167e-06
KEGG_PATHWAY	mmu04660:T cell receptor signaling pathway	13	4.31894	7.36811e-09	9.55446	9.87327e-07	1.41047e-07	8.62681e-06
UP_KEYWORDS	Polymorphism	17	5.64784	1.01778e-08	6.4503	2.01521e-06	2.87888e-07	1.27359e-05
UP_SEQ_FEATURE	domain:Ig-like C1-type	9	2.99003	1.05551e-08	20.1928	7.25131e-06	1.0359e-06	1.58778e-05
INTERPRO	IPR003191:Guanylate-binding protein, C-terminal	7	2.32558	1.23593e-08	38.4216	4.38753e-06	5.48442e-07	1.69391e-05
UP_SEQ_FEATURE	region of interest:Connecting peptide	9	2.99003	1.67003e-08	19.13	1.1473e-05	1.43414e-06	2.51219e-05
SMART	SM00409:IG	30	9.96678	1.67207e-08	3.33572	1.47142e-06	4.90473e-07	1.81111e-05
INTERPRO	IPR015894:Guanylate-binding protein, N-terminal	7	2.32558	2.03753e-08	35.8602	7.23319e-06	8.03691e-07	2.79256e-05
BIOCARTA	m_tcytotoxicPathway:T Cytotoxic Cell Surface Molecules	7	2.32558	9.25489e-08	23.9337	4.53489e-06	4.53489e-06	8.87356e-05
UP_SEQ_FEATURE	domain:Ig-like V-type	12	3.98671	9.41973e-08	8.97459	6.47115e-05	7.19037e-06	0.000141699
UP_SEQ_FEATURE	domain:Peptidase S1	12	3.98671	1.64702e-07	8.50224	0.000113144	1.1315e-05	0.000247758
INTERPRO	IPR011162:MHC classes I/II-like antigen recognition protein	10	3.32226	2.59977e-07	11.1367	9.22876e-05	9.22915e-06	0.000356314
UP_SEQ_FEATURE	sequence variant	21	6.97674	3.83963e-07	3.95384	0.000263748	2.39799e-05	0.000577585
GOTERM_MF_DIRECT	GO:0005525~GTP binding	20	6.64452	4.45464e-07	4.10369	0.000125613	0.000125613	0.000589654
GOTERM_BP_DIRECT	GO:0019835~cytolysis	7	2.32558	4.54256e-07	22.8061	0.000442802	6.32694e-05	0.000715394
UP_KEYWORDS	Cytolysis	6	1.99336	5.52024e-07	33.986	0.000109295	1.36625e-05	0.000690764
INTERPRO	IPR001304:C-type lectin	12	3.98671	6.57259e-07	7.43645	0.0002333	2.12113e-05	0.000900811
KEGG_PATHWAY	mmu05416:Viral myocarditis	10	3.32226	6.93907e-07	9.6754	9.29792e-05	1.16229e-05	0.000812444
BIOCARTA	m_tcraPathway:Lck and Fyn tyrosine kinases in initiation of TCR Activation	6	1.99336	7.80696e-07	26.669	3.82534e-05	1.91269e-05	0.000748526
UP_KEYWORDS	Signal-anchor	21	6.97674	8.32254e-07	3.79343	0.000164773	1.83094e-05	0.00104142
GOTERM_CC_DIRECT	GO:0042101~T cell receptor complex	6	1.99336	8.47192e-07	31.4592	0.000161801	5.39364e-05	0.00105385
KEGG_PATHWAY	mmu04650:Natural killer cell mediated cytotoxicity	11	3.65449	8.78786e-07	8.00754	0.00011775	1.30841e-05	0.0010289
GOTERM_MF_DIRECT	GO:0008236~serine-type peptidase activity	13	4.31894	1.14512e-06	6.26756	0.000322873	0.000161449	0.00151577
INTERPRO	IPR018114:Peptidase S1, trypsin family, active site	12	3.98671	1.77402e-06	6.7308	0.000629578	5.248e-05	0.00243137
INTERPRO	IPR016186:C-type lectin-like	12	3.98671	1.77402e-06	6.7308	0.000629578	5.248e-05	0.00243137
GOTERM_BP_DIRECT	GO:0050830~defense response to Gram-positive bacterium	10	3.32226	2.04384e-06	8.75811	0.00199076	0.000249062	0.00321873
UP_KEYWORDS	Serine protease	13	4.31894	2.07356e-06	5.95901	0.000410481	4.10557e-05	0.00259468
INTERPRO	IPR009003:Trypsin-like cysteine/serine peptidase domain	13	4.31894	2.07635e-06	5.94621	0.000736834	5.66988e-05	0.00284573
KEGG_PATHWAY	mmu05166:HTLV-I infection	16	5.31561	2.45275e-06	4.39917	0.000328615	3.28663e-05	0.00287172
GOTERM_MF_DIRECT	GO:0003924~GTPase activity	14	4.65116	2.72446e-06	5.26411	0.000768003	0.000256067	0.00360627
INTERPRO	IPR016187:C-type lectin fold	12	3.98671	3.09458e-06	6.35944	0.00109798	7.84669e-05	0.00424124
BIOCARTA	m_thelperPathway:T Helper Cell Surface Molecules	6	1.99336	3.81099e-06	20.5146	0.000186721	6.22443e-05	0.0036539
GOTERM_BP_DIRECT	GO:0019882~antigen processing and presentation	8	2.65781	4.02815e-06	12.0667	0.00391975	0.000436289	0.00634363
BIOCARTA	m_il17Pathway:IL 17 Signaling Pathway	6	1.99336	5.83955e-06	19.0493	0.000286098	7.15321e-05	0.0055988
UP_KEYWORDS	SH2 domain	10	3.32226	7.21668e-06	7.55245	0.00142789	0.000129892	0.0090301
INTERPRO	IPR001254:Peptidase S1	12	3.98671	8.00188e-06	5.76325	0.00283665	0.000189361	0.0109665
UP_SEQ_FEATURE	propeptide:Removed in mature form	14	4.65116	8.4121e-06	4.75125	0.00576247	0.000481479	0.0126534
BIOCARTA	m_ctlPathway:CTL mediated immune response against target cells	6	1.99336	8.62831e-06	17.7793	0.0004227	8.45542e-05	0.00827249
SMART	SM00034:CLECT	12	3.98671	9.32959e-06	5.57387	0.000820671	0.000205231	0.010105
KEGG_PATHWAY	mmu05323:Rheumatoid arthritis	9	2.99003	9.67238e-06	8.38928	0.00129527	0.000117821	0.0113241
KEGG_PATHWAY	mmu05321:Inflammatory bowel disease (IBD)	8	2.65781	9.73658e-06	10.3642	0.00130386	0.00010872	0.0113993
KEGG_PATHWAY	mmu04060:Cytokine-cytokine receptor interaction	14	4.65116	1.4677e-05	4.36775	0.0019648	0.000151275	0.0171829
INTERPRO	IPR000980:SH2 domain	10	3.32226	1.66803e-05	6.80029	0.00590405	0.000370028	0.0228589
GOTERM_MF_DIRECT	GO:0004252~serine-type endopeptidase activity	13	4.31894	1.72249e-05	4.81893	0.00484569	0.00121363	0.022798
BIOCARTA	m_no2il12Pathway:NO2-dependent IL 12 Pathway in NK cells	6	1.99336	1.72515e-05	15.6876	0.000844972	0.000140878	0.0165394
UP_KEYWORDS	Zymogen	13	4.31894	1.73842e-05	4.83995	0.00343618	0.0002868	0.0217512
GOTERM_CC_DIRECT	GO:0042105~alpha-beta T cell receptor complex	4	1.3289	1.96944e-05	62.9184	0.00375461	0.000939976	0.024496
GOTERM_MF_DIRECT	GO:0005070~SH3/SH2 adaptor activity	6	1.99336	2.00505e-05	17.4635	0.00563835	0.00113022	0.0265374
GOTERM_CC_DIRECT	GO:0005886~plasma membrane	92	30.5648	2.19757e-05	1.48453	0.00418861	0.000839129	0.0273331
BIOCARTA	m_ctla4Pathway:The Co-Stimulatory Signal During T-cell Activation	6	1.99336	2.35291e-05	14.8161	0.00115228	0.000164692	0.0225574
INTERPRO	IPR001314:Peptidase S1A, chymotrypsin-type	11	3.65449	2.85938e-05	5.59786	0.0100996	0.000596937	0.0391825
GOTERM_BP_DIRECT	GO:0042832~defense response to protozoan	6	1.99336	2.89524e-05	16.2901	0.0278343	0.00281892	0.0455866
UP_SEQ_FEATURE	domain:C-type lectin	9	2.99003	3.30145e-05	7.26942	0.022426	0.0017432	0.0496514
BIOCARTA	m_tcapoptosisPathway:HIV Induced T Cell Apoptosis	5	1.66113	3.43113e-05	22.2241	0.00167987	0.000210138	0.0328927
GOTERM_BP_DIRECT	GO:0050852~T cell receptor signaling pathway	7	2.32558	3.54414e-05	11.1795	0.0339657	0.00313652	0.055801
GOTERM_BP_DIRECT	GO:0050776~regulation of immune response	6	1.99336	4.01072e-05	15.272	0.0383505	0.00325347	0.063145
UP_SEQ_FEATURE	active site:Charge relay system	12	3.98671	4.96344e-05	4.72808	0.0335248	0.00243273	0.0746379
BIOCARTA	m_cskPathway:Activation of Csk through the T Cell Receptor	6	1.99336	5.34089e-05	12.6995	0.00261368	0.000290747	0.0511965
GOTERM_BP_DIRECT	GO:0042110~T cell activation	6	1.99336	5.43283e-05	14.3736	0.051593	0.00406644	0.0855259
UP_KEYWORDS	Lipoprotein	25	8.30565	5.48338e-05	2.54169	0.0107987	0.000834835	0.0685937
UP_KEYWORDS	Innate immunity	13	4.31894	5.84564e-05	4.27763	0.011508	0.000826423	0.0731239
GOTERM_CC_DIRECT	GO:0001772~immunological synapse	6	1.99336	6.44912e-05	13.8791	0.0122427	0.00205093	0.0801937
KEGG_PATHWAY	mmu05340:Primary immunodeficiency	6	1.99336	6.81195e-05	13.4886	0.00908678	0.00065181	0.0797273
SMART	SM00252:SH2	10	3.32226	6.95262e-05	5.59191	0.00609984	0.00122296	0.0752822
UP_KEYWORDS	Lectin	11	3.65449	7.04687e-05	5.04224	0.0138564	0.000929787	0.088144
KEGG_PATHWAY	mmu05168:Herpes simplex infection	12	3.98671	7.22594e-05	4.40975	0.00963638	0.000645333	0.0845708
INTERPRO	IPR003110:Phosphorylated immunoreceptor signaling ITAM	4	1.3289	7.25735e-05	43.9104	0.0254355	0.00143034	0.0994207
GOTERM_BP_DIRECT	GO:0009615~response to virus	8	2.65781	7.55646e-05	7.75719	0.0710295	0.00524891	0.118938
SMART	SM00020:Tryp_SPc	12	3.98671	8.92539e-05	4.37443	0.00782392	0.00130826	0.0966337
BIOCARTA	m_tcrmolecule:T Cell Receptor and CD3 Complex	4	1.3289	8.93291e-05	35.5586	0.00436775	0.000437636	0.0856156
UP_SEQ_FEATURE	region of interest:Alpha-1	5	1.66113	9.31892e-05	20.1928	0.0620175	0.00425917	0.140091
UP_SEQ_FEATURE	region of interest:Alpha-2	5	1.66113	9.31892e-05	20.1928	0.0620175	0.00425917	0.140091
UP_KEYWORDS	Membrane	141	46.8439	0.000115888	1.28773	0.0226858	0.00143317	0.144918
GOTERM_BP_DIRECT	GO:0045087~innate immune response	16	5.31561	0.000124221	3.25802	0.114075	0.00804237	0.195453
GOTERM_BP_DIRECT	GO:0042102~positive regulation of T cell proliferation	7	2.32558	0.000129299	8.90864	0.118451	0.00784872	0.203436
GOTERM_BP_DIRECT	GO:0002504~antigen processing and presentation via MHC class II	4	1.3289	0.000143295	36.2002	0.130401	0.00818531	0.225433
UP_SEQ_FEATURE	domain:SH2	8	2.65781	0.000151679	6.94807	0.0989651	0.00649204	0.227924
GOTERM_CC_DIRECT	GO:0009986~cell surface	21	6.97674	0.000159219	2.62577	0.0299553	0.00433531	0.197878
SMART	SM00077:ITAM	4	1.3289	0.000168371	32.9124	0.0147087	0.0021146	0.182222
KEGG_PATHWAY	mmu05203:Viral carcinogenesis	12	3.98671	0.000184001	3.97068	0.0243569	0.00153997	0.215222
BIOCARTA	m_tcrPathway:T Cell Receptor Signaling Pathway	7	2.32558	0.000239708	7.07132	0.0116784	0.00106735	0.229595
GOTERM_MF_DIRECT	GO:0042605~peptide antigen binding	6	1.99336	0.00025213	10.4781	0.0686401	0.0117816	0.333227
GOTERM_MF_DIRECT	GO:0005102~receptor binding	16	5.31561	0.000254161	3.05187	0.0691738	0.0101881	0.335908
GOTERM_BP_DIRECT	GO:0034341~response to interferon-gamma	5	1.66113	0.000262831	15.6635	0.226085	0.0141376	0.413123
UP_SEQ_FEATURE	lipid moiety-binding region:GPI-anchor amidated glycine	5	1.66113	0.000271349	15.5329	0.170094	0.0109073	0.407408
GOTERM_BP_DIRECT	GO:0030101~natural killer cell activation	4	1.3289	0.000276423	29.6183	0.236277	0.0140867	0.434445
INTERPRO	IPR001039:MHC class I, alpha chain, alpha1/alpha2	6	1.99336	0.000282154	10.2458	0.0953242	0.00525868	0.386017
GOTERM_MF_DIRECT	GO:0003823~antigen binding	8	2.65781	0.000298723	6.2246	0.0808008	0.0104763	0.394694
UP_KEYWORDS	MHC II	4	1.3289	0.000300659	28.8366	0.0578016	0.00349619	0.375574
GOTERM_BP_DIRECT	GO:0032689~negative regulation of interferon-gamma production	5	1.66113	0.000305601	15.0834	0.257704	0.0147899	0.4802
INTERPRO	IPR014745:MHC class II, alpha/beta chain, N-terminal	4	1.3289	0.000329204	27.943	0.110314	0.00582729	0.450253
GOTERM_BP_DIRECT	GO:0006954~inflammatory response	14	4.65116	0.000330117	3.31484	0.275242	0.0152125	0.518629
KEGG_PATHWAY	mmu04145:Phagosome	10	3.32226	0.000399379	4.39285	0.0521201	0.00314372	0.466606
UP_KEYWORDS	GPI-anchor	9	2.99003	0.000402441	5.0979	0.076606	0.00441795	0.502423
GOTERM_CC_DIRECT	GO:0042613~MHC class II protein complex	4	1.3289	0.000405682	26.216	0.0745739	0.00964085	0.503476
GOTERM_BP_DIRECT	GO:0032729~positive regulation of interferon-gamma production	6	1.99336	0.000424517	9.39813	0.338994	0.0186419	0.666471
GOTERM_CC_DIRECT	GO:0031225~anchored component of membrane	9	2.99003	0.000440192	5.02009	0.0806563	0.00930039	0.546197
INTERPRO	IPR015484:CD3 protein, gamma/delta subunit	3	0.996678	0.000498095	76.8433	0.162109	0.0083869	0.680514
GOTERM_MF_DIRECT	GO:0030881~beta-2-microglobulin binding	4	1.3289	0.000522181	24.1802	0.136959	0.0162327	0.689
GOTERM_BP_DIRECT	GO:0019886~antigen processing and presentation via MHC class II	4	1.3289	0.000593495	23.2716	0.439446	0.0248524	0.930599
KEGG_PATHWAY	mmu05322:Systemic lupus erythematosus	9	2.99003	0.000606173	4.67973	0.0780385	0.00450382	0.707427
GOTERM_MF_DIRECT	GO:0030246~carbohydrate binding	11	3.65449	0.00069754	3.77485	0.178624	0.0194851	0.919394
KEGG_PATHWAY	mmu04640:Hematopoietic cell lineage	7	2.32558	0.000730792	6.36964	0.0933166	0.00514263	0.852294
GOTERM_BP_DIRECT	GO:0046649~lymphocyte activation	3	0.996678	0.000877927	61.0878	0.575292	0.0350524	1.37371
UP_SEQ_FEATURE	region of interest:Beta-1	3	0.996678	0.000892684	60.5785	0.458573	0.0335116	1.33446
UP_SEQ_FEATURE	region of interest:Beta-2	3	0.996678	0.000892684	60.5785	0.458573	0.0335116	1.33446
INTERPRO	IPR011161:MHC class I-like antigen recognition	6	1.99336	0.00092291	7.94931	0.279482	0.0147888	1.25752
GOTERM_BP_DIRECT	GO:0002474~antigen processing and presentation of peptide antigen via MHC class I	5	1.66113	0.000941226	11.3126	0.600734	0.0360589	1.47207
GOTERM_CC_DIRECT	GO:0042612~MHC class I protein complex	4	1.3289	0.000994659	19.662	0.173102	0.0188279	1.23028
BIOCARTA	m_stathminPathway:Stathmin and breast cancer resistance to antimicrotubule agents	5	1.66113	0.000997654	10.1019	0.0477327	0.00406749	0.95246
BIOCARTA	m_il12Pathway:IL12 and Stat4 Dependent Signaling Pathway in Th1 Development	5	1.66113	0.000997654	10.1019	0.0477327	0.00406749	0.95246
UP_KEYWORDS	GTP-binding	13	4.31894	0.0010717	3.10515	0.191286	0.011112	1.33281
GOTERM_BP_DIRECT	GO:0050870~positive regulation of T cell activation	4	1.3289	0.00107912	19.1648	0.651009	0.0396801	1.68602
UP_KEYWORDS	Transmembrane	113	37.5415	0.00112031	1.28842	0.199041	0.0110359	1.39288
UP_SEQ_FEATURE	region of interest:Alpha-3	4	1.3289	0.00131462	17.9492	0.594946	0.0464516	1.9594
GOTERM_CC_DIRECT	GO:0046658~anchored component of plasma membrane	5	1.66113	0.00132141	10.3484	0.223188	0.0226981	1.63139
UP_KEYWORDS	Transmembrane helix	112	37.2093	0.00153638	1.28015	0.262462	0.0143925	1.90562
GOTERM_CC_DIRECT	GO:0016021~integral component of membrane	111	36.8771	0.00157503	1.26925	0.259973	0.0247769	1.94169
KEGG_PATHWAY	mmu05164:Influenza A	9	2.99003	0.00162034	4.02293	0.195313	0.0108063	1.88077
INTERPRO	IPR006052:Tumour necrosis factor	4	1.3289	0.0017905	16.1775	0.470698	0.0272817	2.42627
GOTERM_BP_DIRECT	GO:0030890~positive regulation of B cell proliferation	5	1.66113	0.00184478	9.47098	0.834754	0.064504	2.86609
KEGG_PATHWAY	mmu04672:Intestinal immune network for IgA production	5	1.66113	0.00203404	9.09948	0.238785	0.0129083	2.35575
GOTERM_BP_DIRECT	GO:0048305~immunoglobulin secretion	3	0.996678	0.0021596	40.7252	0.878505	0.0725177	3.34746
GOTERM_MF_DIRECT	GO:0008233~peptidase activity	16	5.31561	0.00247497	2.43676	0.502822	0.061552	3.22693
GOTERM_CC_DIRECT	GO:0005615~extracellular space	33	10.9635	0.00268137	1.72565	0.401201	0.0386804	3.28479
GOTERM_BP_DIRECT	GO:0006952~defense response	7	2.32558	0.00302861	4.91511	0.948045	0.096951	4.66461
UP_SEQ_FEATURE	chain:H-2 class I histocompatibility antigen, Q8 alpha chain	3	0.996678	0.00304891	34.6163	0.877274	0.0995763	4.4895
UP_SEQ_FEATURE	chain:H-2 class I histocompatibility antigen, Q9 alpha chain	3	0.996678	0.00304891	34.6163	0.877274	0.0995763	4.4895
UP_SEQ_FEATURE	chain:H-2 class I histocompatibility antigen, Q7 alpha chain	3	0.996678	0.00304891	34.6163	0.877274	0.0995763	4.4895
UP_SEQ_FEATURE	chain:class Ib MHC antigen Qa-2	3	0.996678	0.00304891	34.6163	0.877274	0.0995763	4.4895
INTERPRO	IPR013600:Ly49-like N-terminal	4	1.3289	0.00314968	13.364	0.673688	0.0455906	4.23151
INTERPRO	IPR000353:MHC class II, beta chain, N-terminal	3	0.996678	0.00336884	32.9328	0.69819	0.0467884	4.51968
GOTERM_BP_DIRECT	GO:0002377~immunoglobulin production	4	1.3289	0.0033966	13.0321	0.96375	0.104683	5.21729
KEGG_PATHWAY	mmu05310:Asthma	4	1.3289	0.00350326	12.7393	0.375161	0.0211487	4.02566
UP_KEYWORDS	Protease	16	5.31561	0.00376771	2.34098	0.526411	0.0334029	4.61375
KEGG_PATHWAY	mmu05150:Staphylococcus aureus infection	5	1.66113	0.00386756	7.64356	0.405038	0.0223235	4.43565
UP_KEYWORDS	Cytokine	9	2.99003	0.00391832	3.56853	0.540378	0.0332331	4.79403
GOTERM_CC_DIRECT	GO:0020005~symbiont-containing vacuole membrane	3	0.996678	0.00425319	29.493	0.556958	0.056491	5.1639
GOTERM_MF_DIRECT	GO:0046977~TAP binding	3	0.996678	0.00425364	29.4696	0.699433	0.0953198	5.48626
GOTERM_MF_DIRECT	GO:1990405~protein antigen binding	3	0.996678	0.00425364	29.4696	0.699433	0.0953198	5.48626
UP_SEQ_FEATURE	domain:UPAR/Ly6	4	1.3289	0.00434331	11.9661	0.94973	0.132724	6.338
GOTERM_CC_DIRECT	GO:0000228~nuclear chromosome	5	1.66113	0.00452162	7.41962	0.579196	0.0560724	5.48143
GOTERM_BP_DIRECT	GO:0050853~B cell receptor signaling pathway	5	1.66113	0.00454969	7.40459	0.988275	0.133611	6.92972
GOTERM_BP_DIRECT	GO:0044406~adhesion of symbiont to host	3	0.996678	0.00505909	27.1502	0.992882	0.143187	7.67696
UP_SEQ_FEATURE	domain:ITAM	3	0.996678	0.00514237	26.9238	0.971042	0.148705	7.4624
GOTERM_BP_DIRECT	GO:0006508~proteolysis	16	5.31561	0.00540489	2.23919	0.994928	0.147961	8.181
GOTERM_BP_DIRECT	GO:0002479~antigen processing and presentation via MHC class I, TAP-dependent	4	1.3289	0.00573312	10.8601	0.996324	0.152003	8.65705
SMART	SM00921:SM00921	3	0.996678	0.00588083	24.6843	0.404909	0.0628202	6.18888
GOTERM_MF_DIRECT	GO:0046982~protein heterodimerization activity	15	4.98339	0.00603295	2.29335	0.81849	0.123015	7.69753
GOTERM_MF_DIRECT	GO:0005125~cytokine activity	9	2.99003	0.00603384	3.305	0.818536	0.114769	7.69862
GOTERM_BP_DIRECT	GO:0002827~positive regulation of T-helper 1 type immune response	3	0.996678	0.00627315	24.4351	0.997836	0.160797	9.43526
GOTERM_BP_DIRECT	GO:0007155~cell adhesion	14	4.65116	0.00679487	2.35115	0.998703	0.168609	10.1812
SMART	SM00134:LU	4	1.3289	0.0069529	10.0168	0.458814	0.0659463	7.27889
GOTERM_MF_DIRECT	GO:0005164~tumor necrosis factor receptor binding	4	1.3289	0.0075878	9.8232	0.883273	0.133415	9.59058
GOTERM_BP_DIRECT	GO:0050863~regulation of T cell activation	3	0.996678	0.00760575	22.2138	0.999415	0.182241	11.3291
GOTERM_BP_DIRECT	GO:0007169~transmembrane receptor protein tyrosine kinase signaling pathway	6	1.99336	0.0076756	4.88703	0.999454	0.179383	11.4274
INTERPRO	IPR027417:P-loop containing nucleoside triphosphate hydrolase	22	7.30897	0.00776104	1.85979	0.937082	0.100918	10.1281
BIOCARTA	m_tob1Pathway:Role of Tob in T-cell activation	4	1.3289	0.00817637	8.88966	0.331212	0.0304714	7.56985
GOTERM_CC_DIRECT	GO:0005576~extracellular region	35	11.6279	0.00823775	1.57027	0.79401	0.0940266	9.77803
KEGG_PATHWAY	mmu05162:Measles	7	2.32558	0.00824828	3.93419	0.670392	0.0451909	9.24202
GOTERM_MF_DIRECT	GO:0042169~SH2 domain binding	4	1.3289	0.00826971	9.52553	0.903841	0.136153	10.4094
KEGG_PATHWAY	mmu04064:NF-kappa B signaling pathway	6	1.99336	0.00830633	4.72798	0.672968	0.0437232	9.30421
UP_SEQ_FEATURE	domain:Ig-like C2-type	6	1.99336	0.00896751	4.70512	0.997947	0.235906	12.6725
GOTERM_BP_DIRECT	GO:0006334~nucleosome assembly	6	1.99336	0.00901727	4.69906	0.999854	0.202644	13.2947
INTERPRO	IPR013151:Immunoglobulin	5	1.66113	0.00904423	6.09867	0.960257	0.112597	11.708
GOTERM_BP_DIRECT	GO:0045059~positive thymic T cell selection	3	0.996678	0.00905385	20.3626	0.999859	0.198839	13.345
UP_SEQ_FEATURE	domain:RabBD	3	0.996678	0.00920102	20.1928	0.998254	0.232486	12.9815
GOTERM_CC_DIRECT	GO:0019897~extrinsic component of plasma membrane	4	1.3289	0.00974166	8.98834	0.845842	0.104154	11.4652
GOTERM_BP_DIRECT	GO:0045078~positive regulation of interferon-gamma biosynthetic process	3	0.996678	0.0106145	18.7963	0.99997	0.224127	15.4695
KEGG_PATHWAY	mmu05142:Chagas disease (American trypanosomiasis)	6	1.99336	0.0106199	4.45256	0.760852	0.0535394	11.7508
UP_SEQ_FEATURE	chain:Histone H4	3	0.996678	0.0107863	18.6395	0.999419	0.257711	15.0525
UP_KEYWORDS	MHC I	3	0.996678	0.0112017	18.3002	0.892521	0.0887481	13.1478
INTERPRO	IPR010911:Rab-binding domain	3	0.996678	0.0118873	17.7331	0.985668	0.140682	15.1172
INTERPRO	IPR001951:Histone H4	3	0.996678	0.0118873	17.7331	0.985668	0.140682	15.1172
INTERPRO	IPR019809:Histone H4, conserved site	3	0.996678	0.0118873	17.7331	0.985668	0.140682	15.1172
GOTERM_CC_DIRECT	GO:0000786~nucleosome	6	1.99336	0.0121401	4.36933	0.902991	0.121561	14.0961
GOTERM_BP_DIRECT	GO:0001817~regulation of cytokine production	3	0.996678	0.0122846	17.4537	0.999994	0.249447	17.689
INTERPRO	IPR016054:Ly-6 antigen / uPA receptor -like	4	1.3289	0.0130111	8.08877	0.990431	0.148128	16.4308
GOTERM_MF_DIRECT	GO:0042608~T cell receptor binding	3	0.996678	0.0131502	16.8398	0.976078	0.197149	16.073
KEGG_PATHWAY	mmu05145:Toxoplasmosis	6	1.99336	0.0153963	4.05853	0.874964	0.0741155	16.6121
INTERPRO	IPR004823:TATA box binding protein associated factor (TAF)	3	0.996678	0.015732	15.3687	0.996409	0.171088	19.5336
INTERPRO	IPR018363:CD59 antigen, conserved site	3	0.996678	0.0178273	14.4081	0.998315	0.186161	21.8499
GOTERM_BP_DIRECT	GO:0050868~negative regulation of T cell activation	3	0.996678	0.0179239	14.3736	1	0.336416	24.7864
GOTERM_BP_DIRECT	GO:0045653~negative regulation of megakaryocyte differentiation	3	0.996678	0.0179239	14.3736	1	0.336416	24.7864
GOTERM_BP_DIRECT	GO:0006968~cellular defense response	3	0.996678	0.0179239	14.3736	1	0.336416	24.7864
UP_SEQ_FEATURE	cross-link:Glycyl lysine isopeptide (Lys-Gly)	3	0.996678	0.0182091	14.2538	0.999997	0.384656	24.1521
GOTERM_BP_DIRECT	GO:0007166~cell surface receptor signaling pathway	8	2.65781	0.0183137	2.97536	1	0.33607	25.2553
GOTERM_CC_DIRECT	GO:0005797~Golgi medial cisterna	3	0.996678	0.0191672	13.8791	0.975189	0.176796	21.3957
GOTERM_BP_DIRECT	GO:0045579~positive regulation of B cell differentiation	3	0.996678	0.0200039	13.5751	1	0.354553	27.2564
SMART	SM00417:H4	3	0.996678	0.0204074	13.2915	0.837069	0.165934	20.015
INTERPRO	IPR020635:Tyrosine-protein kinase, catalytic domain	5	1.66113	0.0211096	4.74341	0.999486	0.210766	25.3544
GOTERM_BP_DIRECT	GO:0016485~protein processing	5	1.66113	0.0211675	4.73549	1	0.364584	28.6048
UP_KEYWORDS	Secreted	32	10.6312	0.0212306	1.50601	0.98572	0.156299	23.5494
GOTERM_MF_DIRECT	GO:0019901~protein kinase binding	12	3.98671	0.0227435	2.17287	0.998478	0.302623	26.2529
GOTERM_BP_DIRECT	GO:0006915~apoptotic process	14	4.65116	0.0231337	2.00054	1	0.384634	30.8302
GOTERM_MF_DIRECT	GO:0005515~protein binding	66	21.9269	0.0235218	1.26751	0.998784	0.297622	27.0266
GOTERM_CC_DIRECT	GO:0070971~endoplasmic reticulum exit site	3	0.996678	0.0237043	12.4181	0.989766	0.204753	25.801
GOTERM_BP_DIRECT	GO:0034124~regulation of MyD88-dependent toll-like receptor signaling pathway	2	0.664452	0.0242955	81.4505	1	0.393224	32.1145
UP_SEQ_FEATURE	chain:Diphosphoinositol polyphosphate phosphohydrolase 3-beta	2	0.664452	0.024499	80.7713	1	0.468008	31.1419
UP_SEQ_FEATURE	chain:Diphosphoinositol polyphosphate phosphohydrolase 3-alpha	2	0.664452	0.024499	80.7713	1	0.468008	31.1419
GOTERM_MF_DIRECT	GO:0023024~MHC class I protein complex binding	2	0.664452	0.0251756	78.5856	0.999246	0.301989	28.6457
GOTERM_MF_DIRECT	GO:0005031~tumor necrosis factor-activated receptor activity	3	0.996678	0.0261259	11.7878	0.999427	0.299176	29.561
SMART	SM00803:TAF	3	0.996678	0.0268594	11.5193	0.908914	0.195725	25.54
GOTERM_CC_DIRECT	GO:0070062~extracellular exosome	46	15.2824	0.0271957	1.35296	0.994837	0.221804	29.035
INTERPRO	IPR008983:Tumour necrosis factor-like domain	4	1.3289	0.0284215	6.02692	0.999964	0.266681	32.6439
GOTERM_CC_DIRECT	GO:0005887~integral component of plasma membrane	23	7.6412	0.0290377	1.60649	0.996405	0.225728	30.6886
GOTERM_BP_DIRECT	GO:0006469~negative regulation of protein kinase activity	5	1.66113	0.0291811	4.28687	1	0.445276	37.2746
GOTERM_BP_DIRECT	GO:0016064~immunoglobulin mediated immune response	3	0.996678	0.0292547	11.1069	1	0.439529	37.3495
GOTERM_BP_DIRECT	GO:0045582~positive regulation of T cell differentiation	3	0.996678	0.0292547	11.1069	1	0.439529	37.3495
GOTERM_BP_DIRECT	GO:0043011~myeloid dendritic cell differentiation	3	0.996678	0.0292547	11.1069	1	0.439529	37.3495
UP_SEQ_FEATURE	repeat:TNFR-Cys 1	3	0.996678	0.0297104	11.0143	1	0.522892	36.4727
UP_SEQ_FEATURE	repeat:TNFR-Cys 2	3	0.996678	0.0297104	11.0143	1	0.522892	36.4727
SMART	SM00207:TNF	3	0.996678	0.0303533	10.7994	0.933627	0.202313	28.3851
UP_KEYWORDS	Citrullination	5	1.66113	0.0308806	4.21812	0.997992	0.212487	32.4642
UP_KEYWORDS	Cell adhesion	12	3.98671	0.0313407	2.07322	0.998172	0.208251	32.8643
GOTERM_BP_DIRECT	GO:0032733~positive regulation of interleukin-10 production	3	0.996678	0.0317873	10.624	1	0.460745	39.8746
GOTERM_BP_DIRECT	GO:0051603~proteolysis involved in cellular protein catabolic process	4	1.3289	0.0325196	5.71582	1	0.461989	40.5868
GOTERM_BP_DIRECT	GO:0050850~positive regulation of calcium-mediated signaling	3	0.996678	0.0344029	10.1813	1	0.474826	42.3823
GOTERM_BP_DIRECT	GO:0002344~B cell affinity maturation	2	0.664452	0.036222	54.3003	1	0.486316	44.0682
UP_SEQ_FEATURE	site:Cleavage; by autocatalysis	2	0.664452	0.0365235	53.8475	1	0.585808	42.8619
GOTERM_MF_DIRECT	GO:0000982~transcription factor activity	3	0.996678	0.0367216	9.8232	0.999974	0.380947	39.0568
GOTERM_BP_DIRECT	GO:0006336~DNA replication-independent nucleosome assembly	3	0.996678	0.0370991	9.77405	1	0.488381	44.8645
GOTERM_BP_DIRECT	GO:0031295~T cell costimulation	3	0.996678	0.0370991	9.77405	1	0.488381	44.8645
UP_KEYWORDS	Nucleosome core	5	1.66113	0.0374928	3.96503	0.999482	0.236793	38.009
GOTERM_BP_DIRECT	GO:0007267~cell-cell signaling	5	1.66113	0.0376268	3.95391	1	0.48714	45.3384
INTERPRO	IPR001368:TNFR/NGFR cysteine-rich region	3	0.996678	0.0383209	9.60541	0.999999	0.33501	41.4647
INTERPRO	IPR008266:Tyrosine-protein kinase, active site	5	1.66113	0.039976	3.88097	0.999999	0.338866	42.8304
UP_SEQ_FEATURE	short sequence motif:Box 1 motif	3	0.996678	0.0404839	9.31977	1	0.611852	46.2948
UP_KEYWORDS	Cell junction	15	4.98339	0.0405706	1.79956	0.999725	0.24631	40.4443
UP_KEYWORDS	Hydrolase	30	9.96678	0.0407094	1.44533	0.999733	0.239899	40.5521
GOTERM_CC_DIRECT	GO:0030057~desmosome	3	0.996678	0.0425282	9.07477	0.999752	0.302951	41.7604
GOTERM_CC_DIRECT	GO:0005911~cell-cell junction	7	2.32558	0.0431662	2.73899	0.999781	0.296133	42.2413
GOTERM_BP_DIRECT	GO:0018108~peptidyl-tyrosine phosphorylation	4	1.3289	0.0452573	5.01234	1	0.547154	51.7791
GOTERM_MF_DIRECT	GO:0043548~phosphatidylinositol 3-kinase binding	3	0.996678	0.0455649	8.73173	0.999998	0.435488	46.0606
GOTERM_BP_DIRECT	GO:0048791~calcium ion-regulated exocytosis of neurotransmitter	3	0.996678	0.0456482	8.72683	1	0.544075	52.089
GOTERM_MF_DIRECT	GO:0042803~protein homodimerization activity	17	5.64784	0.0473811	1.67413	0.999999	0.434672	47.4036
GOTERM_BP_DIRECT	GO:1901909~diadenosine hexaphosphate catabolic process	2	0.664452	0.0480033	40.7252	1	0.556451	53.9176
GOTERM_BP_DIRECT	GO:0071543~diphosphoinositol polyphosphate metabolic process	2	0.664452	0.0480033	40.7252	1	0.556451	53.9176
GOTERM_BP_DIRECT	GO:0042512~negative regulation of tyrosine phosphorylation of Stat1 protein	2	0.664452	0.0480033	40.7252	1	0.556451	53.9176
GOTERM_BP_DIRECT	GO:1901907~diadenosine pentaphosphate catabolic process	2	0.664452	0.0480033	40.7252	1	0.556451	53.9176
GOTERM_BP_DIRECT	GO:0045590~negative regulation of regulatory T cell differentiation	2	0.664452	0.0480033	40.7252	1	0.556451	53.9176
GOTERM_BP_DIRECT	GO:0002232~leukocyte chemotaxis involved in inflammatory response	2	0.664452	0.0480033	40.7252	1	0.556451	53.9176
GOTERM_BP_DIRECT	GO:1901911~adenosine 5'-(hexahydrogen pentaphosphate) catabolic process	2	0.664452	0.0480033	40.7252	1	0.556451	53.9176
GOTERM_BP_DIRECT	GO:0032827~negative regulation of natural killer cell differentiation involved in immune response	2	0.664452	0.0480033	40.7252	1	0.556451	53.9176
GOTERM_BP_DIRECT	GO:2000566~positive regulation of CD8-positive, alpha-beta T cell proliferation	2	0.664452	0.0480033	40.7252	1	0.556451	53.9176
GOTERM_BP_DIRECT	GO:0044117~growth of symbiont in host	2	0.664452	0.0480033	40.7252	1	0.556451	53.9176
UP_SEQ_FEATURE	short sequence motif:LCK-binding motif	2	0.664452	0.0484004	40.3857	1	0.666943	52.5876
GOTERM_BP_DIRECT	GO:0006919~activation of cysteine-type endopeptidase activity involved in apoptotic process	4	1.3289	0.0487749	4.86271	1	0.556285	54.5022
GOTERM_MF_DIRECT	GO:0052846~inositol-1,5-bisdiphosphate-2,3,4,6-tetrakisphosphate 1-diphosphatase activity	2	0.664452	0.0497201	39.2928	0.999999	0.437445	49.0876
GOTERM_MF_DIRECT	GO:0034432~bis(5'-adenosyl)-pentaphosphatase activity	2	0.664452	0.0497201	39.2928	0.999999	0.437445	49.0876
GOTERM_MF_DIRECT	GO:0000298~endopolyphosphatase activity	2	0.664452	0.0497201	39.2928	0.999999	0.437445	49.0876
GOTERM_MF_DIRECT	GO:0052840~inositol diphosphate tetrakisphosphate diphosphatase activity	2	0.664452	0.0497201	39.2928	0.999999	0.437445	49.0876
GOTERM_MF_DIRECT	GO:0016019~peptidoglycan receptor activity	2	0.664452	0.0497201	39.2928	0.999999	0.437445	49.0876
GOTERM_MF_DIRECT	GO:0052847~inositol-1,5-bisdiphosphate-2,3,4,6-tetrakisphosphate 5-diphosphatase activity	2	0.664452	0.0497201	39.2928	0.999999	0.437445	49.0876
GOTERM_MF_DIRECT	GO:0052845~inositol-5-diphosphate-1,2,3,4,6-pentakisphosphate diphosphatase activity	2	0.664452	0.0497201	39.2928	0.999999	0.437445	49.0876
GOTERM_MF_DIRECT	GO:0034431~bis(5'-adenosyl)-hexaphosphatase activity	2	0.664452	0.0497201	39.2928	0.999999	0.437445	49.0876
GOTERM_MF_DIRECT	GO:0052848~inositol-3,5-bisdiphosphate-2,3,4,6-tetrakisphosphate 5-diphosphatase activity	2	0.664452	0.0497201	39.2928	0.999999	0.437445	49.0876
GOTERM_MF_DIRECT	GO:0008745~N-acetylmuramoyl-L-alanine amidase activity	2	0.664452	0.0497201	39.2928	0.999999	0.437445	49.0876
GOTERM_MF_DIRECT	GO:0008486~diphosphoinositol-polyphosphate diphosphatase activity	2	0.664452	0.0497201	39.2928	0.999999	0.437445	49.0876
GOTERM_MF_DIRECT	GO:0052843~inositol-1-diphosphate-2,3,4,5,6-pentakisphosphate diphosphatase activity	2	0.664452	0.0497201	39.2928	0.999999	0.437445	49.0876
GOTERM_MF_DIRECT	GO:0052844~inositol-3-diphosphate-1,2,4,5,6-pentakisphosphate diphosphatase activity	2	0.664452	0.0497201	39.2928	0.999999	0.437445	49.0876
KEGG_PATHWAY	mmu05140:Leishmaniasis	4	1.3289	0.0498049	4.77723	0.998936	0.216898	45.0174
GOTERM_CC_DIRECT	GO:0045121~membrane raft	8	2.65781	0.0498269	2.40147	0.999942	0.323274	47.0484
INTERPRO	IPR002502:N-acetylmuramoyl-L-alanine amidase domain	2	0.664452	0.0508635	38.4216	1	0.402366	51.1038
INTERPRO	IPR015510:Peptidoglycan recognition protein	2	0.664452	0.0508635	38.4216	1	0.402366	51.1038
INTERPRO	IPR006619:Peptidoglycan recognition protein family domain, metazoa/bacteria	2	0.664452	0.0508635	38.4216	1	0.402366	51.1038
SMART	SM00219:TyrKc	5	1.66113	0.0512913	3.55535	0.990279	0.299824	43.4656
GOTERM_BP_DIRECT	GO:0043065~positive regulation of apoptotic process	9	2.99003	0.0541305	2.18822	1	0.589138	58.3732
GOTERM_BP_DIRECT	GO:0051607~defense response to virus	6	1.99336	0.0543563	2.92636	1	0.584763	58.5295
UP_KEYWORDS	Tyrosine-protein kinase	5	1.66113	0.0543958	3.50888	0.999984	0.300394	50.3358
BIOCARTA	m_il2rbPathway:IL-2 Receptor Beta Chain in T cell Activation	4	1.3289	0.0563745	4.33642	0.941765	0.183796	42.6703
GOTERM_BP_DIRECT	GO:0032776~DNA methylation on cytosine	3	0.996678	0.0580386	7.63598	1	0.603602	61.0009
GOTERM_MF_DIRECT	GO:0034987~immunoglobulin receptor binding	3	0.996678	0.0584222	7.60506	1	0.479476	54.9248
SMART	SM00208:TNFR	3	0.996678	0.0591789	7.51261	0.995338	0.318489	48.3537
GOTERM_BP_DIRECT	GO:0045061~thymic T cell selection	2	0.664452	0.0596413	32.5802	1	0.608128	62.0329
GOTERM_BP_DIRECT	GO:0002636~positive regulation of germinal center formation	2	0.664452	0.0596413	32.5802	1	0.608128	62.0329
UP_SEQ_FEATURE	chain:PHD finger protein 11-like	2	0.664452	0.0601316	32.3085	1	0.735891	60.6583
UP_SEQ_FEATURE	chain:Killer cell lectin-like receptor 3	2	0.664452	0.0601316	32.3085	1	0.735891	60.6583
UP_SEQ_FEATURE	chain:PHD finger protein 11	2	0.664452	0.0601316	32.3085	1	0.735891	60.6583
GOTERM_MF_DIRECT	GO:0050839~cell adhesion molecule binding	4	1.3289	0.0612291	4.42736	1	0.483107	56.6714
GOTERM_BP_DIRECT	GO:0019731~antibacterial humoral response	3	0.996678	0.0612992	7.40459	1	0.612824	63.0735
GOTERM_BP_DIRECT	GO:0045815~positive regulation of gene expression, epigenetic	3	0.996678	0.0612992	7.40459	1	0.612824	63.0735
GOTERM_BP_DIRECT	GO:0006335~DNA replication-dependent nucleosome assembly	3	0.996678	0.0612992	7.40459	1	0.612824	63.0735
GOTERM_CC_DIRECT	GO:1990111~spermatoproteasome complex	2	0.664452	0.0617426	31.4592	0.999995	0.373858	54.7414
BIOCARTA	m_nkcellsPathway:Ras-Independent pathway in NK cell-mediated cytotoxicity	3	0.996678	0.0619702	7.01815	0.956487	0.188589	45.8481
GOTERM_BP_DIRECT	GO:0002230~positive regulation of defense response to virus by host	5	1.66113	0.0627384	3.33813	1	0.616021	63.9551
INTERPRO	IPR002889:Carbohydrate-binding WSC	2	0.664452	0.0631714	30.7373	1	0.465324	59.1131
UP_SEQ_FEATURE	short sequence motif:WSXWS motif	3	0.996678	0.0655758	7.12688	1	0.756342	63.9503
SMART	SM00644:Ami_2	2	0.664452	0.067306	28.7983	0.997827	0.335538	52.986
SMART	SM00701:PGRP	2	0.664452	0.067306	28.7983	0.997827	0.335538	52.986
GOTERM_CC_DIRECT	GO:0031410~cytoplasmic vesicle	14	4.65116	0.067389	1.70445	0.999998	0.389537	58.0152
GOTERM_MF_DIRECT	GO:0004713~protein tyrosine kinase activity	5	1.66113	0.0679472	3.24734	1	0.507709	60.6008
GOTERM_BP_DIRECT	GO:0008625~extrinsic apoptotic signaling pathway via death domain receptors	3	0.996678	0.0680015	6.98147	1	0.641142	67.0141
UP_SEQ_FEATURE	repeat:LRR 17	3	0.996678	0.0690021	6.92325	1	0.76418	65.8884
GOTERM_BP_DIRECT	GO:0002819~regulation of adaptive immune response	2	0.664452	0.0711376	27.1502	1	0.65288	68.7194
GOTERM_BP_DIRECT	GO:2000503~positive regulation of natural killer cell chemotaxis	2	0.664452	0.0711376	27.1502	1	0.65288	68.7194
GOTERM_BP_DIRECT	GO:0070234~positive regulation of T cell apoptotic process	2	0.664452	0.0711376	27.1502	1	0.65288	68.7194
GOTERM_BP_DIRECT	GO:0009253~peptidoglycan catabolic process	2	0.664452	0.0711376	27.1502	1	0.65288	68.7194
UP_KEYWORDS	Cell membrane	58	19.2691	0.0712656	1.22358	1	0.367109	60.3525
UP_SEQ_FEATURE	zinc finger region:PHD-type; degenerate	2	0.664452	0.0717188	26.9238	1	0.767942	67.3554
GOTERM_CC_DIRECT	GO:0030054~cell junction	15	4.98339	0.0735482	1.64306	1	0.40614	61.337
GOTERM_CC_DIRECT	GO:0001652~granular component	2	0.664452	0.0736278	26.216	1	0.395714	61.3783
GOTERM_BP_DIRECT	GO:0051209~release of sequestered calcium ion into cytosol	3	0.996678	0.0749327	6.60409	1	0.667329	70.6726
GOTERM_BP_DIRECT	GO:0006352~DNA-templated transcription, initiation	3	0.996678	0.0749327	6.60409	1	0.667329	70.6726
INTERPRO	IPR006053:Tumour necrosis factor alpha/beta/c	2	0.664452	0.0753203	25.6144	1	0.518842	65.8107
INTERPRO	IPR009072:Histone-fold	5	1.66113	0.076242	3.12371	1	0.514162	66.2749
GOTERM_BP_DIRECT	GO:0034097~response to cytokine	4	1.3289	0.0769171	4.02224	1	0.672016	71.6479
UP_SEQ_FEATURE	propeptide:Activation peptide	4	1.3289	0.0784312	3.98871	1	0.789587	70.7316
UP_KEYWORDS	Receptor	42	13.9535	0.0792896	1.27464	1	0.39083	64.432
GOTERM_BP_DIRECT	GO:0002860~positive regulation of natural killer cell mediated cytotoxicity against tumor cell target	2	0.664452	0.082494	23.2716	1	0.693429	74.2286
UP_SEQ_FEATURE	domain:KH; atypical	2	0.664452	0.0831638	23.0775	1	0.800543	72.9128
SMART	SM00321:WSC	2	0.664452	0.0834162	23.0387	0.999531	0.380635	61.0718
UP_KEYWORDS	Synapse	9	2.99003	0.0835907	1.99918	1	0.398512	66.4561
GOTERM_BP_DIRECT	GO:0042130~negative regulation of T cell proliferation	3	0.996678	0.085726	6.10878	1	0.702896	75.6218
INTERPRO	IPR000243:Peptidase T1A, proteasome beta-subunit	2	0.664452	0.0873122	21.9552	1	0.555512	71.4115
GOTERM_BP_DIRECT	GO:0038083~peptidyl-tyrosine autophosphorylation	3	0.996678	0.0894224	5.95979	1	0.713826	77.1285
GOTERM_BP_DIRECT	GO:0097191~extrinsic apoptotic signaling pathway	3	0.996678	0.0894224	5.95979	1	0.713826	77.1285
GOTERM_BP_DIRECT	GO:0030217~T cell differentiation	3	0.996678	0.0894224	5.95979	1	0.713826	77.1285
UP_SEQ_FEATURE	repeat:LRR 16	3	0.996678	0.0907034	5.9101	1	0.820758	76.0769
UP_KEYWORDS	Palmitate	8	2.65781	0.0910297	2.08686	1	0.417213	69.7087
GOTERM_BP_DIRECT	GO:0002223~stimulatory C-type lectin receptor signaling pathway	2	0.664452	0.0937122	20.3626	1	0.726503	78.7678
GOTERM_BP_DIRECT	GO:0032609~interferon-gamma production	2	0.664452	0.0937122	20.3626	1	0.726503	78.7678
GOTERM_BP_DIRECT	GO:0045084~positive regulation of interleukin-12 biosynthetic process	2	0.664452	0.0937122	20.3626	1	0.726503	78.7678
INTERPRO	IPR003598:Immunoglobulin subtype 2	7	2.32558	0.0969801	2.22274	1	0.586568	75.2939
GOTERM_MF_DIRECT	GO:0019894~kinesin binding	3	0.996678	0.098948	5.61326	1	0.636938	74.8215
INTERPRO	IPR020476:NUDIX hydrolase	2	0.664452	0.0991492	19.2108	1	0.586278	76.095
